# Supplementary material for: ANKLE1 cleaves mitochondrial DNA and contributes to cancer risk by promoting apoptosis resistance and metabolic dysregulation
Source: Commun Biol. 2023 Mar 1;6:231. doi: 10.1038/s42003-023-04611-w (PMC9977882; doi:10.1038/s42003-023-04611-w)
Supplement: Supplementary file 3 — Supplementary Data 1 [file 42003_2023_4611_MOESM3_ESM.xlsx]

## Sheet: Fig. 2d, Fig. S2f,g,h
K562 ANKLE1	time	mtDNA/2n	mitochondria mass (enucleated)	mitochondria mass (not enucleated)	hemoglobin	enucleated %
WT	0d	4613.16	ND	7444.41	0.904818	0.75
WT	0d	5148.96	ND	7478.8	1.12808	0.59
WT	0d	3075.5	ND	7985.14	0.763807	0.53
WT	0d	4393.49	ND	6599.95	1.04583	1.03
WT	0d	990.971	ND	7673.28	1.28085	1.54
WT	0d	5829.94	ND	7696.4	0.822562	1.19
WT	0d	4124.57	ND	7585.74	1.3866	1.32
WT	0d	3966.76	ND	7595.47	1.2926	1.11
WT	0d	822.738	ND	7173.78	0.258519	0.89
WT	0d	2277.01	ND	7696.4	1.11633	1.22
KO	0d	3126.18	ND	9068.31	1.37485	0.44
KO	0d	1916.16	ND	7320.22	1.52761	0.52
KO	0d	4820	ND	7375.98	1.65687	1.23
KO	0d	1443.55	ND	7774.22	1.08108	2.29
KO	0d	5015	ND	5865.56	0.705053	0.63
KO	0d	4572.27	ND	7336.27	0.940071	0.92
KO	0d	5743.37	ND	6711.49	0.963572	1.93
KO	0d	2141	ND	5559.03	1.01058	1.02
KO	0d	6249.4	ND	8285.58	0.92832	0.96
KO	0d	3045.74	ND	8132.9	0.681551	1.2
KO	0d	7005.61	ND	8152.78	1.13984	0.75
KO	0d	2898.59	ND	7124.07	1.25734	0.71
KO	0d	1965.17	ND	6262.76	1.13984	1.24
KO	0d	4761.75	ND	8251.99	0.352526	2.34
KO	0d	4099.93	ND	8636.78	0.705053	1.62
KO	0d	2387.72	ND	7543.3	1.22209	1.65
WT	4d	72.9364	6283.22	10419	4.10106	16.08
WT	4d	80.9999	5646.02	9144.86	2.88602	11.49
WT	4d	608.46	5402.17	9231.83	4.12691	15.9
WT	4d	700.029	6002.23	8020.1	1.46298	12.1
WT	4d	720.869	5957.05	9755.62	3.11868	12.1
WT	4d	687.875	7269.92	10554.1	3.54877	10.42
WT	4d	466.657	5554.89	6613.31	4.82961	11.2909
WT	4d	128.945	5011.43	6462.11	3.33725	15.93
WT	4d	439.76	6630.63	10015.9	1.18684	10.7666
WT	4d	1162.69	5252.27	5414.25	2.98472	16.34
KO	4d	811.694	5783.82	8797.71	2.84371	10.23
KO	4d	183.077	5610.21	8455.8	2.64395	20.02
KO	4d	1589.54	5576.7	8173.98	1.21034	21.13
KO	4d	162.476	4526.82	5095	2.99647	15.32
KO	4d	2264.28	8483.5	12318.6	2.0329	27.4391
KO	4d	755.7	7082.74	8787.39	3.11398	26.92
KO	4d	767.4	6634.98	8746.81	1.9389	36.81
KO	4d	576.321	7012.48	11389.9	3.20799	12.81
KO	4d	1149.06	5233.74	8033.61	3.45476	25.23
KO	4d	2121.21	6311.46	7444.94	3.10223	12.26
KO	4d	1830.72	4702.6	6422.46	3.76028	29.3758
KO	4d	954.981	6003.43	11253.4	3.63102	10.97
KO	4d	1232.35	7033.41	9203.03	2.40893	19.03
KO	4d	1971.77	9294.33	10321.8	3.45476	20.22
KO	4d	2405.21	7341.49	9032.15	3.44301	20.61
KO	4d	1822.83	5012.34	7233.33	2.26792	29.2358
WT	11d	645.955	6084.95	12094.1	4.67728	16.0139
WT	11d	629.009	6046.3	10532.7	5.30431	16.996
WT	11d	676.851	5454.46	10594	7.52432	15.5686
WT	11d	466.55	4971.14	8534.76	8.5157	16.2501
WT	11d	377.519	5496.5	8907.61	5.44941	12.4902
WT	11d	778.864	6238.09	8201.31	6.88882	24.2931
WT	11d	359.54	4493.33	5349.02	6.30416	23.3928
WT	11d	466.55	5283.24	6293.29	7.05829	21.8188
WT	11d	136.216	6234.33	9422.32	11.5407	29.899
WT	11d	749.568	8433.34	11244.4	9.82483	27.7234
KO	11d	446.907	5191.78	8776.32	7.39722	18.454
KO	11d	1193.42	6257.87	9626.63	9.0241	30.6825
KO	11d	388.119	6329.26	10003.2	7.08582	85.8302
KO	11d	1231.14	5072.74	11347.5	6.18553	59.54
KO	11d	167.969	6204.08	8886.62	4.7027	62.9784
KO	11d	501.403	5452.38	9810.49	11.5979	28.1122
KO	11d	1028.03	4956.92	6174.31	6.44397	22.5912
KO	11d	861.261	5387.24	8902.59	9.2783	12.647
KO	11d	376.434	5561.03	8647.13	5.07129	38.3447
KO	11d	740.558	4342.3	10166.4	3.41899	21.6947
KO	11d	875.548	5007.13	12068	7.98188	28.2137
KO	11d	985.868	5961.73	10780.3	5.68137	12.5235
KO	11d	1369.34	6557.58	11446.8	7.70226	63.5438
KO	11d	1210.96	5169.13	6756.05	5.17932	14.0861
KO	11d	1251.58	5775.61	12074.5	4.03542	37.1119
KO	11d	475.314	5924.92	11211.2	2.55789	38.7552
ANKLE1 KO	7.94676	Differentiation 14 days
ANKLE1 KO	8.79534	Differentiation 14 days
ANKLE1 KO	4.0183	Differentiation 14 days
ANKLE1 KO	6.71381	Differentiation 14 days
ANKLE1 KO	2.32113	Differentiation 14 days
ANKLE1 KO	6.39933	Differentiation 14 days

## Sheet: Fig. S2c
time	ANKLE1 mRNA
0d	0.000594676
0d	0.000773633
0d	0.000606319
1d	0.000796124
1d	0.00091854
1d	0.00078958
3d	0.000963407
3d	0.00101771
3d	0.00125798
7d	0.00158338
7d	0.00159041
7d	0.00166487
11d	0.00331615
11d	0.00469422
11d	0.00263503
14d	0.00284631
14d	0.00237336
14d	0.00383489

## Sheet: Fig. 3a
HEK293T	time	mtDNA/2n
-	0d	13930.4
-	0d	12450.5
-	0d	8777.42
GFP	1d	10190.5
GFP	1d	12304
GFP	1d	13042.8
GFP-ANKLE1	1d	4505.91
GFP-ANKLE1	1d	5224.35
GFP-ANKLE1	1d	6648.65
GFP	3d	9244.22
GFP	3d	18587.1
GFP	3d	10646
GFP-ANKLE1	3d	5253.8
GFP-ANKLE1	3d	3999.75
GFP-ANKLE1	3d	4604.73

## Sheet: Fig. 3b
HEK293T	time	mitotracker
-	0d	0.984766
-	0d	0.985187
-	0d	1.03005
GFP	1d	0.975305
GFP	1d	1.08598
GFP	1d	0.938719
GFP-ANKLE1	1d	0.772912
GFP-ANKLE1	1d	0.816372
GFP-ANKLE1	1d	0.900791
GFP	3d	0.987845
GFP	3d	1.00624
GFP	3d	1.00187
GFP	3d	1.00404
GFP-ANKLE1	3d	0.717475
GFP-ANKLE1	3d	0.808216
GFP-ANKLE1	3d	0.549519
GFP-ANKLE1	3d	0.722266

## Sheet: Fig. 3c
HEK293T	correlation (R) of mito-CFP and LC3B-RFP
GFP	0.29
GFP	0.108
GFP	0.242
GFP	0.141
GFP	0.25
GFP	0.21
GFP	0.27
GFP	0.28
GFP	0.1
GFP-ANKLE1	0.2
GFP-ANKLE1	0.27
GFP-ANKLE1	0.28
GFP-ANKLE1	0.24
GFP-ANKLE1	0.22
GFP-ANKLE1	0.14
GFP-ANKLE1	0.31
GFP-ANKLE1	0.29
GFP-ANKLE1	0.11
GFP-ANKLE1	0.54
GFP-ANKLE1	0.5
GFP-ANKLE1	0.71
GFP-ANKLE1	0.49
GFP-ANKLE1	0.62
GFP-ANKLE1	0.75
GFP-ANKLE1	0.46
GFP-ANKLE1	0.79
GFP-ANKLE1	0.65

## Sheet: Fig. 3e,f,g
HEK293T	Median Bright Detail Similarity : Mitotracker & Lysotracker	Median Bright Detail Similarity : GFP & Mitotracker	Median Bright Detail Similarity : GFP & Lysotracker
GFP	0.7722	0.3664	0.2663
GFP	0.736	0.3311	0.201
GFP	0.7427	0.2818	0.1743
GFP-ANKLE1	0.8092	0.6606	0.3399
GFP-ANKLE1	0.968	0.6097	0.2796
GFP-ANKLE1	0.9219	0.7043	0.3418

## Sheet: Fig.S3d
HEK293T	treatment	mitotracker
GFP	DMSO	1
GFP	DMSO	1
GFP	DMSO	1
GFP-ANKLE1	DMSO	0.597462
GFP-ANKLE1	DMSO	0.557296
GFP-ANKLE1	DMSO	0.80802
GFP	Bafilomycin A1	1.61969
GFP	Bafilomycin A1	2.29297
GFP	Bafilomycin A1	2.48938
GFP-ANKLE1	Bafilomycin A1	1.67049
GFP-ANKLE1	Bafilomycin A1	3.29882
GFP-ANKLE1	Bafilomycin A1	2.55014

## Sheet: Fig. S3e
HEK293T	mitotracker
GFP-	1.00292
GFP-	1.03921
GFP-	0.957873
GFP+ uniform distribution	1.01434
GFP+ uniform distribution	1.00251
GFP+ uniform distribution	0.97201
GFP+ punctate distribution	0.887675
GFP+ punctate distribution	0.877835
GFP+ punctate distribution	0.810321

## Sheet: Fig. S3f
HEK293T	mitotracker
GFP low uniform distribution	0.944946
GFP low uniform distribution	1.02812
GFP low uniform distribution	1.02694
GFP high uniform distribution	0.860022
GFP high uniform distribution	1.01599
GFP high uniform distribution	1.01546

## Sheet: Fig. S5f
HEK293T	CGAS FPM	DDX58 FPM
GFP_1day_rep1	2.24295	7.22729
GFP_1day_rep2	1.29356	8.40816
GFP_1day_rep3	2.35107	8.12187
GFP_1day_rep4	1.67913	8.0225
ANKLE1_1day_rep1	0.2111	23.6432
ANKLE1_1day_rep2	0.348369	22.5278
ANKLE1_1day_rep3	1.21004	21.4507
ANKLE1_1day_rep4	1.03278	23.2949

[truncated: 11 more sheets: Fig. 6a, Fig. 6b, Fig. S6a, Fig. 7b, Fig. S6b, Fig. S6c, Fig. S6d,e, Fig.7c,d, Fig. S6e, Fig. 7g, Fig. S6h, Fig. 7h, Fig. S7b, Fig. 8a,b, Fig. 8d,e]
